# Supplementary material for: The Dark and Light Sides of Empathy: The Clinical Relevance of the Assessment of Cognitive and Affective Empathy Across Negative and Positive Emotions
Source: Eur J Investig Health Psychol Educ. 2025 Mar 18;15(3):38. doi: 10.3390/ejihpe15030038 (PMC11941167; doi:10.3390/ejihpe15030038)
Supplement: Supplementary file 1 [file ejihpe-15-00038-s001.zip]

Archive with 1 entries (1 files):
- ejihpe-3266519-supplementary.pdf
